# Supplementary material for: Deletions in the Repertoire of Pseudomonas syringae pv. tomato DC3000 Type III Secretion Effector Genes Reveal Functional Overlap among Effectors
Source: PLoS Pathog. 2009 Apr 17;5(4):e1000388. doi: 10.1371/journal.ppat.1000388 (PMC2663052; doi:10.1371/journal.ppat.1000388)
Supplement: Figure S3 — Structural alignment of selected HopR1 homologs. The alignment was generated using the MUSCLE algorithm and is displayed in strict CLUSTAL W format. (0.06 MB TXT) [file ppat.1000388.s003.txt]

CLUSTAL W (1.81) multiple sequence alignment

CAD18432          --MNIRKYLPVCFTGRTVEDDTLSSTPAQT---EPRKKSGKRSTGMLTGLISRSRKASEP
ZP_00944047       --MNIRRYLPACFTGRTAKDTTLSSSQPQP---ESRKKGARCSAGLLAGLVSRSRRAAEP
YP_244224         --MTLPDSITRSSQSRQTPTLEPAEPATA----SPQSRPAPETAADILGALPARAGRRAS
NP_790722         MVKVTSSGFTANPLSHHADSVSPANSPPQLP------EPVHLVDLSESSRKGGMRNRPHA
YP_272478         MVKVTSSGFTANPLPHHADSVSPANSPPQLP------EPLPLVDESPSSHKGGMRNRAHA
AAK74145          --MHIEL--------------------------------------DPLKKLQHDLSKFLP
AAT96218          --MQTPSINRTTANAVQPQTHTSSGTATDV---RQHARPVSQQASHSLGSIGKRIAKNVG
YP_234280         --MQAPTVNRNTGNVIAPEATARADNPSNI---RQQTEQPTQRSSHSLGSMGKRLLKSVG
YP_273527         --MHSSSIHRNTGCIIQPPAPANTNAATDL---QQKIEQPKQRSSHSLSSVGKRALKNVS
NP_791204         --MQSPSIHRNTGSIIQPTVTPDARAATDL---QERAEQPRQRSSHSLSSVGKRALKSVG
AAX58429          --M-----LPINNAPVTGQVHGATSQGQNPRGLEQRPEPPTQRASVSVVQLG-KQPVQVP
BAG24114          -MTRRMLMIPLNNTPGTSQIHGATSSGHNPQGLNQQNQPPTQRTATSLDKLGQHSTTKTG
YP_050208         --MQKIQHAQPSLSISEIAPAALAKTSLS----QGSSTSASQKGAQSLIQQGLHDKNKPP
YP_001906490      --MVLKLQGTEHKAAIQTATHGPAGPGAALQ--QGSSSSSAQTAAVSLAEEG-KNRGRMP
AAS45452          --MVLKLQGTEHKTAVQIAAHNPVGQGVALQ--QGSSSSSPQNAAASLASEG-KNRGKMP
AAC04850          --MELKSLGTEHKAAVHTAAHNPVGHGVALQ--QGSSSSSPQNAAASLAAEG-KNRGKMP
AAG01467          --MRLNLHATEKKTTVQNVENPNNSTIPPLQ--QGSSSSAPQASGGTLASEG-KNIASMP
AAF76343          --MKLIGHLTEQKTVVQNVERTVYDAGTTLQ--QGSSCSAPQAAGGLLTSEG-KNRGKMP
                                                                              

CAD18432          DLAVRRKPLAEPGSPIK------------------------------AAGTRESGNSLQ-
ZP_00944047       GIAGRPKRQAEPGS---------------------------------PVRTAETRERCK-
YP_244224         SKTANAALHVQNVSSHGGR----------------------------RARMHLEGAAAA-
NP_790722         SLNSQVLEL--------------------------------------QAVPSQRGKHVR-
YP_272478         SLNSQVLGL--------------------------------------QAVPLQRGRHVR-
AAK74145          RWSQESHPRSPP-----------------------------------PLLPNMSLNHYR-
AAT96218          KMFQKPKPPRQIVENQP------------------------------IAGAPLRSASKK-
YP_234280         KVFQKSRAPRQSAARPPSTQPPS------------------------SSPPRSSREAGR-
YP_273527         KLFQKSKAPQQKAATPPTVKNVK------------------------PSQPTPNAKTAK-
NP_791204         KLFQKSKAPQQKAATPPTAKNVK------------------------TPPPASNVATPR-
AAX58429          VTQQPDIPPRTFGPTPGALTP--------------------------TAAPEQTAPQLD-
BAG24114          PVTQDLQATPKIGVQSSGQSEIQNQDASDQAAQAT------------AQRMRGAGSSLRG
YP_050208         ELEQGSSSQVKSQG--------------------------------------ARSTTLR-
YP_001906490      KVHQQSAAADGSSPAHQQKRPFSLKAMLGLKKSAKPQAQAQ------PAATHGKGTTLR-
AAS45452          KVHQSSTAADGVSAAHQQKKSFSLKGFLGLKKSSKSLPQTQ------PGATHSKGTTLR-
AAC04850          RIHQPSTAADGISAAHQQKKSFSLRGCLGTKKFSRSAPQGQ------PGTTHSKGATLR-
AAG01467          AIRQHLSADGENGAARQKNKSFSLKNFLGFKKTTKAPAQPTNPGSNVPESSRIRRPTLG-
AAF76343          NIRQYFKGENKKDAARQQKKSFSLKNLFEFKKSAKPPEQTSNATATAREMGRIRRPTLG-
                                                                              

CAD18432          -------------QLFDADPNVASTAGAAQVSQPPAGHMS--------------------
ZP_00944047       -PTLLQLLNAEPSQASTAETVDQVLPLADERNRTTASALDIRDI----------------
YP_244224         ------------------------------------------------------------
NP_790722         ------------------------------------------------------------
YP_272478         ------------------------------------------------------------
AAK74145          ------------------------------------------------------------
AAT96218          --------PSDDPLTQAVQSSVPVRNVRFDLPEDPVEQSSGSTGPKGPKGKGKAVEDTSL
YP_234280         -N------TSRDTRLPDNPPPRNDPPPKSILRTRANTSGTTKHEIEQGSTRADTAPRNNR
YP_273527         -D------KAPVSQLSSNSLDDLDDTRQPVTRAGHSGASTCGTK----------------
NP_791204         -N------KARESGFSNSSPQNTHSAPKSILRNHPNQASSSGAQTHEIHPEAAPRKNLRV
AAX58429          -A------DDIAHISSARRPPVTRSSSTSSER-----------------------PTTAL
BAG24114          SDKLGRS-GGGESRAESSKSKKSESNAESSVKSEAMPLAQNDPVVLKTEEMGWPLRNSAL
YP_050208         -ELF--------------------------------------------------------
YP_001906490      -DLLAR--EESATHHEAASPAAARLTRSDGVKRQSLDDMAGRPMVKG-GGGEDKVPTQQK
AAS45452          -DLLAQ--DDGETQHEAAAPDAARLTRSGGVKRHNLDDMAGRPMVKG-GSGEDKVSTQQK
AAC04850          -DLLAR--DDGETQHEAAAPDAARLTRSGGVKRRNMDDMAGRPMVKG-GSGEDKVPTQQK
AAG01467          -DFLAQPEQDGEIQAPHPSAASPRLTRSPGVSRHSVEDMRDKPVAKA-----DPRETSAI
AAF76343          -ELFAQP-EDDDSTEPLSSPLARRLTRSVGIRRDSMKELQGRPVLSA-----DQDVDHHV
                                                                              

CAD18432          ------------------------------------------------------------
ZP_00944047       ------------------------------------------------------------
YP_244224         ------------------------------------------------------------
NP_790722         ------------------------------------------------------------
YP_272478         ------------------------------------------------------------
AAK74145          ------------------------------------------------------------
AAT96218          T-----------------------------------------------------------
YP_234280         RVTFNLPQDQLTRSASEQLAAEPMT--------------DEEAV----------------
YP_273527         ------------------------------------------------------------
NP_791204         R--FDLPQDRLERSPSYLDSDNPMT--------------DEEAV----------------
AAX58429          QRELSFKDWLPSQESSPARSDHQPG--------------P--------------------
BAG24114          K--NSLMGKPKAESSKSNKAEGKSS--------------AGESA----------------
YP_050208         ------------------------------------------------------------
YP_001906490      Q--HQLNNFSQMRQTMLDKMAHPSS--------------SGTAH----------TSSGTA
AAS45452          Q--HQLNNFSQMRQTMLSKMTHPASADAGERLHHSPPRIPGSHHEIEELPVGSTSKAATA
AAC04850          R--HQLNNFGQMRQTMLSKMAHPASANAGDRLQHSPPHIPGSHHEIKEEPVGSTSKATTA
AAG01467          DIKHQLNNFNQMRQNILNKTR------------------PFSQGATTSSVMDARAPLPAI
AAF76343          K--QQLHNFREVRQSILNGIGQSSS--------------SAGKTPLTEPAE---APASAV
                                                                              

CAD18432          -------------------------------DLAPPAGSVAPSPFSGARTWATASAAAIH
ZP_00944047       -------------------------------------------------------ASASP
YP_244224         ----------------------------------------------------------DG
NP_790722         -------------------------------------------------------VRSHA
YP_272478         -------------------------------------------------------IRSHT
AAK74145          ----------------------------------------------------TLQPTSMQ
AAT96218          ---------QESEDHLKSDDDVRQWPLRSRQNEASSSGTTANETIEPFAPQPGSLSRSKA
YP_234280         --ASAMRERRNPGGRLQGPDGTRQSMQPVDPNTASSSGTQADDPDGPLARRNTGLESSTG
YP_273527         ---------------------------AQDPDEPATLQS----------SRQSMMTRSNG
NP_791204         --ANATRQFRSPDSHLQGSDGTRISMLATDPDQPSSSGSKIGDSDGPIPPREPMLWRSNG
AAX58429          --------------------------SRSGGNTPAQSHASGSTQDASPRPQLTRSAAGNA
BAG24114          ---------KETPIQKEAGTSSKQEITETGSPKLSRDEQALQNAAQARSRSNTRLSGSDG
YP_050208         ---------------------------------------SLEGMSQSLPRFASTEAAEIK
YP_001906490      HSGAAEITPDEDDSEFQQLHQQRLAREQENPPQPPRLGVATPLAARFQPKLSSIAESVLE
AAS45452          HTGKGEIAHEDDDSEFQQLHQQRLARERENPPQPPKLGVTTPTAARYQPKLTGIAESVLE
AAC04850          HADRVEIAQEDDDSEFQQLHQQRLARERENPPQPPKLGVATPISARFQPKLTAVAESVLE
AAG01467          PSTTSEITEEVDATQPEQQLPQRHLDARENPSRILKTGRDVTSIHRFRPTLPAIAENTAE
AAF76343          PSTLSEITEENDDSEFEQMHQQRLARERNNPLPPP----NGPVARQFQPTLSPVAQSLPK
                                                                              

CAD18432          EITPVPVSPAIEVEAPAG-----AKPAEAAAASGAVA-GGGVPLRQEPLFDLAFKKGKIR
ZP_00944047       GADIGIKGPVCATPVKAA--------PVAVAASGAAAGSPG-PLLHAPLFDLTLKKGKIR
YP_244224         DVTSLMEACLARRPVVHS--------ESSLGGGGRL----------------------LR
NP_790722         DGESVINAWLAKRPSVQS--------ETSLDNDGKL----------------------VR
YP_272478         DGVSVINDWLAKRPSVQS--------ETSLDNNGKL----------------------VR
AAK74145          FDVGLKDGKVEADTTLAG-----------------------------RDIAHHLNQPNKH
AAT96218          GRFDGPAEELVRAGQQQS--------AVTLDTKGKPDFSAFQTPGMAPLLDQILANGKQT
YP_234280         GSSELRSEQLIRDTRPQA--------TIRLSADGKPDFSSFKTPGMAALLNDILAKPGQT
YP_273527         GRFELKDEKLVRNSEPQG--------SIQLDAKGKPDFSTFNTPGLAPLLDSILATPRQT
NP_791204         GRFELKDEKLVRNSEPQG--------SIQLDAKGKPDFSTFNTPGLAPLLDSILATPKQT
AAX58429          GTFRMENGNLERNTPSIN--------IISLDAKGRPDFDHFIPSALGNLLKDRLGQPGKS
BAG24114          LGRALNEGRESLPRPDSN--------AVTLDKKGKASFENFSPPALNTLLQDTVGKKDKT
YP_050208         -----INGSGNPTSAAKS--------DITLDSHGKLQFGKGLPEALTTLLQQTIGKNSQP
YP_001906490      G--TSATPPLQARSALKGSGADLAPLAMTLD-KGKLQLAPGNPPALNTLLEQTLGKKDQH
AAS45452          G-TDSTQSPLKPQSMLKGSGAGVTPLAVALD-KGKLQLASTNPPALNTLLKQTLGKDAQH
AAC04850          G-TDTTQSPLKPQSMLKGSGAGVTPLAVTLD-KGKLQLAPDNPPALNTLLKQTLGKDTQH
AAG01467          AEANRRIQPLQTPPPLEN--TPVSPLSLTLD-KGKLRLADSNPTAMNTLLEQTLGKEGQH
AAF76343          AETSQKLLLLQTQSPLKR--VPVSPIGITID-NGKLQLGGSNLPAINTLLEQTLGKDCQR
                                                                              

CAD18432          VKARHPAQDR----KQAHQL----ERLLNLRDNRVTSLTWNQATGGYLIDYQKHGVRYWV
ZP_00944047       VKARDAKQDS----EKAHQL----ERLLNLRDNRATGVNWDPATGGYLIDYQKHGVQYWV
YP_244224         YMPDRDDSRM-----------PRNEAFF-------------TTIPGLLIAALTVHPAVER
NP_790722         YTPVNHEPLA-----------PRNEAFF-------------TSVPGMLMAVLTVHPEMEH
YP_272478         YTAMHHEP----------LA-PRNEAFF-------------TSVPGMLMAVLTVHPDIEY
AAK74145          YVTDGPSAAG----SQTLRMKDERQYLFHIQSTPAVAAVFKSSLPDASGA----------
AAT96218          YLALHSEPGA----ENHLLL-ESSGHLLHMTQNDVSLAVIRSSQQTPAA---GAQKHADV
YP_234280         YLAQQSEQGV----QDHQLL-QANGHLLHLAQGDSSLAVIRSSEPTLPV---AGGKPPPV
YP_273527         YLAHQSKDGV----HGHQLL-QANGHLLHLAQDDSSLALIRSSKEALHI---EGKKPPAV
NP_791204         YLAHQSKDGV----HGHQLL-QANGHLLHLAQDDSSLAVIRSSNEALLI---EGKKPPAV
AAX58429          YLATNSASDR----D-QVLL-EPKGHLVQIAQTDAALALLRSSKPLSVP---PGSKPDSL
BAG24114          YLAHHYTGKG----NDQVLL-EPKGHLLKMQQSETGFTLLRSSKSLDVP---SGSKPGSV
YP_050208         FVAHHENQDGRAGEQQHALA-DKSGRLFVIQSDGNQHIALHSSGRSAMLS--GKSEVDNV
YP_001906490      YLAHHASSDG----SQHLLL-DQKGRLFDIKSNGTSYSVMHNSQPAQIKEKLAQGADVAI
AAS45452          YLAHHASSDA----SQHLLL-DNKGRLFDIKSTATSYSVLHNSHPGDIKTRLAQAGTGSV
AAC04850          YLAHHASSDG----SQHLLL-DNKGHLFDIKSTATSYSVLHNSHPGEIKGKLAQAGTGSV
AAG01467          YVAHTASAEG----NHHMLL-DEQGHLFDLKSHEGGYSVFHNSLPSTVKMQLSKNNDEPI
AAF76343          YLTHSASADS----RQHLLL-DNKGRLFDIISHEGGYSVLHNSQSSSLRTQLTQNEDTPV
                    .                       :.              :                 

CAD18432          GMHGKSLPAIVLPAHPGMKQGCSPPP----IGLLANLSGSP-------DGALWREHHGQL
ZP_00944047       GMHGKSLPAIVLPAHSAMKQGVCPPP----IGLLANLSGSP-------DGALWREHHGQL
YP_244224         RTGTTPTADQVASQ-------LADPP----IGQLTGIWQAA-------DGQCFALRANQL
NP_790722         GISGDITADAVAAR-------LAEPP----IGLLTGIWQSS-------HDRAYLERGGVV
YP_272478         GISGEITADAVAAR-------LAEPP----IGLLTGVWQSS-------HDRAYIERGGVV
AAK74145          ---------------------AVDSPGRAHIGSVSAVQTTV-------EGQQFRLEGRRL
AAT96218          GLETNAGQALVTVNGESA---TLQLPGKAHLAQITGVHRNP-------DGEQLRVHEDRL
YP_234280         NMQREENHIHLDTLDGRR---SQELPGKAHIAHLTDVHQTT-------NGDRLRVHEDRL
YP_273527         KLEREDGNIHIDTASGRK---TQELPGKAHIAHITGVLLRH-------DGERMRVHEDRL
NP_791204         KMEREDGNIHIDTASGRK---TQELPGKAHIAHITNVLLSH-------DGERMRVHEDRL
AAX58429          KLQREDNSASIAGHDSG----AQSLPDSAHIAHLSGAHLDS-------SGKHLRLQDEKL
BAG24114          TLQRQGNSMNLEGLKSTV---TQALPDKAHIAHLSGAHQDS-------SGQTLRLHDEKL
YP_050208         KLESTPQHISLQTKSGEAT--NVPLSGRMNHELLTGIHLQP--DSASGAGEQLRLHDGKL
YP_001906490      SVDGKSGKVTLGRGAEGHHDMALSQPGEAHRSTLTGIWQHP-AGAAQSQEGSVRLHDDKI
AAS45452          NVDGKSGKISLGSGNESHNKTMLNQPGEAHRSLLTGIWQHP-AGAARPQGESIRLHDDKI
AAC04850          SVDGKSGKISLGSGTQSHNKTMLSQPGEAHRSLLTGIWQHP-AGAARPQGESIRLHDDKI
AAG01467          KLVNDNGKLILDRGAEGQEVLHLNPPGEIHHAYLSGIWRHSVAGEMNQENQWVRIHDDKI
AAF76343          RLENDNGKITISLGAEGQNRLNLNQPGDVQHALISGIWQHSTAAGMQSENEYVRLNDDKI
                                           .       ::                        :

CAD18432          YQWDTQQAQWKPHALPG-KMRAPI-TLLGRQLDGEAWA-RAGSMLLKLGAGG--IRAYEV
ZP_00944047       YRWDMRQAQWKPHPLPD-KGEAPI-TLLGRQLDGEAWA-RAGATLLKLDAGG--VQAHEV
YP_244224         HRVEAS-GHWAAVPLPPACDAIAHLCMLGRQADGGVYV-RAGELCWRAGNEQ---MSIAV
NP_790722         HTANME-ERWAPLTLPGINPREPL-RMAGLQADGGVYL-HNGSQLWRLTETA--AESVTT
YP_272478         HTANME-ERWTSLTLPGADPREPL-RMIGLQADGDVYL-HNGRQLWRATDTS--AESVPT
AAK74145          FRFEPLTLSWTP-----DADARAF-SRIGLTKEGQLLKTPEG-----FADSS--AQGRMT
AAT96218          YQFDTVALRWKI---PEGNEDNVF-NSLTTGGNGSIYA-KSDDVVVDLSSME--MPHLEV
YP_234280         YQFEPLAARWKP---VDEIEDIAF-NRLITGGNGSVYA-KSDDVVVDLSSPF--MPHADF
YP_273527         YQFDPLSARWKA---PEGTEDIAF-NSLATGGKGSVYA-KSDDVVVDLTSPF--MPHIEV
NP_791204         YQFDPISTRWKI---PEGLEDTAF-NSLSTGGNGSVYA-KSDDAVVDLSSPF--MPHVEV
AAX58429          YELHPATATWSP---SEDSKETKF-SHLATQGDGKVYG-RTGDTLVNLSSSEKNKPDMKL
BAG24114          YQFKSDTSKWSP---LPDTGDKKF-SSLSTEGDGKLYA-RSGDSLINLSSDK--KPEIQL
YP_050208         FSLNTEFGVWQK------NSDVPH-SQLSRQGDGQLYAVKDDHTLSNLSSGT--ASSSFS
YP_001906490      HILHSELGVWQT------AGNDTH-SQLSRQGDGKLYALKDGRTLQNLSDNQ--SSEKLV
AAS45452          HILHPELGVWQS------ADKDTH-SQLSRQADGKLYALKDDRTLHNLSANK--SSEKLV
AAC04850          HILHPELGVWQS------ADKDTH-SQLSRQADGKLYALKDNRTLQNLSDNK--SSEKLV
AAG01467          HYLNNEVGVWQT------SDKTPY-SQLSVQGDGKLYAVRDSRALHNLSDNH--VSESFV
AAF76343          HILNHVIGVWKA------SGNTPY-SQLSRQGDGKLYAVQDGRTLHNLSDNH--VSEKFV
                  .        *                      .*       .                  

CAD18432          AGLERFSAVRMDAAGRPLALDGEG----RLCRPDSPSAQPRPIQLQLADGRPAFEPVQLG
ZP_00944047       AGLERFPVVRMDAAGKPLALDGQG----QLWRPDRPGAVARPIRLQLADGRPAFEPVQLG
YP_244224         GPTPEGALLRFDADGRPCMLHAGVLRR---------CDDDQPGRVVELTRPVAGGPAFES
NP_790722         ENLPEGAAVRIGAGGEVHGLHEGALHS---------NGISRP---IELWRPKAGAPGREQ
YP_272478         ERLPEGAAVRIGAGREVQWLHEGAVHS---------NGISRP---VELLRPEASGLGVEQ
AAK74145          ALLS------QSQQGSCVHLQGVGGQV--------LHPVDEAGLAVQL------------
AAT96218          GELQSFS---VAPDNTVACLSGKDTQTLLVADMSPGIGG--PRHQKTLK-------LDGG
YP_234280         NDLKSFS---VAPDDTAALLSGSDVQTVLLTDMSPVIGGLTPKKTKTLE-------LDGG
YP_273527         KDLQSFS---VAPDNRAALLSGKETQAILLTDMSPVIGDLTEKKTKALE-------LDGG
NP_791204         EDLQSFS---VAPDNRAALLSGKTTQAILLTDMSPVIGGLTPKKTKGLE-------LDGG
AAX58429          EGLTAHS---VSLDGTVAMLAGKDTQTLQLGEMGKV-----PDMHLTLE-------LNDG
BAG24114          KDLAAHS---VASDGTVAMLAGKDTQTLQLGKMGEV-----PELHITLN-------LNDG
YP_050208         DKITAFS---ANQNGQSAVLTEQDHLT-QLHLMNALDAAPQP---VDLK-------LENG
YP_001906490      DKIKSFS---VSERGQVAILTDTASRH-KMTIMPALNAPPESRSSVSLHFADAHQGLLHG
AAS45452          DKIKSFS---VDQRGQVAILTDTPSRN-KMSIMPALDASPESHIHVSLHYADAHQGLLHG
AAC04850          DKIKSYS---VDQRGQVAILTDTPGRH-KMSIMPSLDASPESHISLSLHFADAHQGLLHG
AAG01467          DKIKSFA---VSEHGEVAVLTDTESPH-HICLMPSANAVSSERIAFSLHLADTMQMLQRG
AAF76343          DKIKSFS---VSERGQVAILTDTDSPH-HLCLMPSTKAPAGQRIQFSLHLADTMLMLQRG
                                     *                                        

CAD18432          KPDKPIQLARARDFVLAPDGHTLFARDQQGHLYQGDLHAADA-ASGEIKARRVGVPVRMP
ZP_00944047       KPDQPVTRACAQDFALAPDGRTLFVRDQQGHLYQGDLRAAQA-SSGEIEVKRIGCPVRMP
YP_244224         TPAMPV------DVLPLAHA-AVLVLDDKGRVYEADMRGSGPIVARRLTLPR------PM
NP_790722         SPARPV------DLLPLPGGTAALILDDKGRIYHADLKGTGAVEAHRLKLPADF----AQ
YP_272478         SPARPV------DLLPLPRGNAALILDDKGRIYQADLKGIGPVEAHRLKLPGDF----AQ
AAK74145          ------------TRIGLSGS-TLYGATSDGECVFADLRTAQG-HALPMVPQPVD----SL
AAT96218          NA--QA------ASVGLSAD-HLFIADTQGRLYTAPRDALKD-DAPQLSLEPDQ-QYLLE
YP_234280         QA--QA------AEVALSND-RLFIADTQGRLYSTDRSAFES-NEPTLRLMPERAGYRLD
YP_273527         KA--QA------AAVGLSDN-KLFIADTQGRLYSADRSAFES-NDPQLKLMPDQANFQLA
NP_791204         KA--QA------AAVGLSGD-KLFIADTQGRLYSADRSAFEG-DDPKLKLMPEQANFQLE
AAX58429          KS--EA------KHVGLTRD-RLFVADAEGQLYSAARKDLKS-EDGILHLQPEK-NFQPE
BAG24114          KS--EA------SSIGLTKD-RLFVADTEGKLYSASRNELKS-DDGVLKLMPEK-NYQPE
YP_050208         EPVYA-------KAVGLTAE-HLLVADNDGKLYRAPRPEAGE-QHATLTAVSTS----EL
YP_001906490      QSQIEA------QSVAISHG-RLIVADSEGKLFSAALPPPGE-NELKMKAMPQQ----AL
AAS45452          KPELEA------QSVAISHG-RLIVADSEGKLFSAAMPKSGDENELNMKAMPQH----AL
AAC04850          KSELEA------QSVAISHG-RLVVADSEGKLFSAAIPKQGDGNELKMKAMPQH----AL
AAG01467          EPHLET------QSIALKDG-RLFAADSEGKLYCGELSQIKD-GELPMNPMSQN----VL
AAF76343          ESHLDA------QSIAISNE-RLYAADSEGKLYSGVLSQIRD-GELPMEQILQK----VL
                                              .*                 :            

CAD18432          GSADGWGVETLATSPGPSDKGAALHAVFRSSEGQRVTA-AWDGQ-QWQPQWHVEQPLLLM
ZP_00944047       GSKEGWAVEALATGPGPSGEGAALHAMFRSSEGQRVS-AAWDGQ-QWQPQWHVEQPLLLV
YP_244224         GSEQGWAVTSMGLSTDHS-----VHLLLEHSDGRRISLQRPAGQAQFQPAFMLDRPLLLM
NP_790722         GK--GWAVTAMGLSRDDT-----VHLMLQDQNGRRMSLQRAPGEALFRPAYLLDRPLLLL
YP_272478         GK--GWAVTTMGLSRDNT-----VHLMLQDQNGRRMSLQRAQNEVLFRPAYLLDRPLLLL
AAK74145          ERALKGAVSVEGFFHDDAGQ---LNAQVRDARQQLHSVPLSEGN-ALSPQWNLSDVLVKG
AAT96218          GKPPGGHDKVTGFISGDDGR---VHALVKNRQGDVHSHALDPQRSRLESGWNLTEALALD
YP_234280         DQPMGGHNSVSGFISGDDGR---VHALIRNRQGEVHSHALDEQGAKLESGWNLTNALVLD
YP_273527         GLPLGGHDSVTGFINGDDGR---VHALIKNRQGEIHSHALNEQDSKLESGWNLTNALVLS
NP_791204         GVPLGGHNRVTGFINGDDGG---VHALIKNRQGETHSHALDEQSSKLQSGWNLTNALVLN
AAX58429          DSTLGKRQQVTGFLSGENGQ---LHALIKNDVGDIHSHTLDEANSSLRNGWNLTDVVVVE
BAG24114          DGKLGARHQVTGFMSGDDGQ---MHALVKDGAGQVHSHTLDEKTSSLQSGWNLSDVKVLE
YP_050208         NAALGTDHSITGFAHDEHGQ---TQALATDRQGQKHVASLGQNGVSPTPGWNLSDSLVVD
YP_001906490      AEHLGNDHQISGFFTDDRGQ---LNALVKDNFKQQHACPLGDDH-QFHPGWNMSDALVID
AAS45452          DEHFGHDHQISGFFHDDHGQ---LNALVKDNFKQQHACPLGNDH-QFHPGWNLSDALVID
AAC04850          DEHFGHDHQISGFFHDDHGQ---LNALVKNNFRQQHACPLGNDH-QFHPGWNLTDALVID
AAG01467          KQHFGHDHRIEGFFTDDNGQ---VNALVKDNFRQMHACPLADDN-QFHAGWNLSDALIIN
AAF76343          NQHFGHDHRIEGFFTDHHGQ---LNALVKDNFRQQHACPLGNDH-QFHAGWNLSDTLFIN
                             .   .        :                         : :       

CAD18432          SERGLQA---PAMRTVCTYNDGAALGISAAGQASQKDGAGHWRPLLQADGTPLADLRDLK
ZP_00944047       SERGLQA---PPMRTVCTYNDGAMLGISATGVACQKDGAGHWQPLLQADGTPLEGLRDLK
YP_244224         RSEGLQMPADEAMQSRVVLDGHAQLGHLDGVLHYSPSPNQPWERLTLPGGAPLTGVVSLH
NP_790722         YTEGLHVPSEAAVQSHVQLDGHAQLGHIDGVLHYKAAPDQSWERLKQSGGEPLTGLTALY
YP_272478         YTEGLHVPSETAVQSHVQLDGHAQVGHIDGVLHYQPAPDQPWERLRQPGGEPLTGVTALY
AAK74145          IEKGLPLPSLQALAAAVDLGQRGKVALDAGSLLTWDDAAQRWE------NTAQPDLEHLE
AAT96218          NTTGMPTVAPPEPAARLNLDRSGLVGLSAGRLQRWDSTPQCWK------DAGIKDIDQLQ
YP_234280         NTRGLTVMPAPVGADRLHLDRAGLVGLNAGRIQRWDATPQCWK------DAGIKDVDRLQ
YP_273527         NNRGLTMPPAPTAADRLNLDRAGLVGLSEGRIQRWDATPECWK------DAGIKDIDRLQ
NP_791204         NNRGLTMPPPPTAADRLNLDRAGLVGLSEGRIQRWDATPECWK------DAGIKDIDRLQ
AAX58429          NRRGLPEGKVPTPENTFDLDRNGRVGIVDNRVQKWDATTEGWK------DTGVKDIDRLQ
BAG24114          NTQGLPVKSEPTSENIYDLHRNGRVGLVDGSIQAWDTTTQAWK------DTGVKDIDALK
YP_050208         NKLGLTTEA-PAAKDTVDLGRLGQIGLQDGKVHFYNGNTKNWE------ASSV-EASQLK
YP_001906490      NQLGLHRVN-PEPHEVLNMGREGSLALQEGKLHYFDQLTKGWT------GAES-GCQQLK
AAS45452          NQLGLHHVN-PEPHEVLDMGHLGSLALQEGKLHYFDQLTKGWT------SAES-DCKQLK
AAC04850          NQLGLHHTN-PEPHEILDMGHLGSLALQEGKLHYFDQLTKGWT------GAES-DCKQLK
AAG01467          NQLGLNNIN-PAPHEIVNLGHEGSLTLQDGKVHYFDQLTRGWT------EAEA-GCQQLK
AAF76343          SQLGMDNVD-TAPHKILNLGREGSLTLQDGKVYYFDQLTKGWS------SAES-GCQQLK
                     *:                 . :                *                * 

CAD18432          LGPLGLADAKPVYALQSTPAGGSQLLALELGGNMARLPAR-------PGVAV-AAVPAQR
ZP_00944047       LGPLGLSDAKPVYALQTDSDGGSRLLALEFGGNMARLPAR-------PGVAV-AAVPAQR
YP_244224         SGPRGFVDRRPVFALLAAP---SRLVELKLPGRTTWLAAHAA-PSTPSGGPL-AVVPDVV
NP_790722         SSPLGFIDRKPVFALVGDA---RQVVELKLEGRTSWLPSDAELPRHPAGGPL-AVIPDTV
YP_272478         SSALGFIDRKPVFALLGDA---RQVVELKLEGRTSWLPTDAELPRHPAGGPL-AVIPDTV
AAK74145          RGLDGRA-----YVLQD-----GQLKAVAISKVRDPLIEGAS-----HDLAALPAPRPHV
AAT96218          RGADSNA-----YALKG-----GKLHKLTVSPEHPNIVFGAH-----TSLAQ-TARSTKV
YP_234280         RGADSNA-----YVLKG-----GKLLRLDVAPKHPNVAFDHN-----TALAQ-IARSTKV
YP_273527         RGADSNA-----YVLKG-----GKLHALKVTPEHPNMAFDHN-----TALAQ-TARSTTV
NP_791204         RGADSNA-----YVLKG-----GKLHALKIAAEHPNMAFDRN-----TALAQ-TARSTKV
AAX58429          RGNNSSA-----YVLKD-----GKISELKVSPEYTKTSLSGT-----HNLNQ-PTRSTKV
BAG24114          RGIHGNA-----YVLGD-----GKVHD---ASKRVLLDYGKEHLPRHPQPERYPTLYQVS
YP_050208         RGLDNQA-----YTLKD-----GEITPLSINQKSESFTHGDN-----TVFAL-SQVRMTP
YP_001906490      KGLDGAA-----YILKE-----GEVKRLDISQSTSSIKQGED-----NIFSL-PHVRNKP
AAS45452          KGLDGAA-----YILKD-----GEVKRLDINQSTSSIKHGTD-----NVFSL-PHVRNKP
AAC04850          KGLDGAA-----YLLKD-----GEVKRLNINQSTSSIKHGTE-----NVFSL-PHVRNKP
AAG01467          KGLDGGA-----YILKE-----GEVKRLNINQSTSSISQGRD-----NFFAL-PHVRNKP
AAF76343          KGLDGGA-----YILKE-----GEVKRLDINHSTSSISQGKD-----NFFAL-PHVRNKP
                   .  .       : *         :                                   

CAD18432          YVSQVSVLAASAAPIRDFAVD--GAGVAYHLTDDHALMRT-------PPGGQ--------
ZP_00944047       YVSQARVLASASAPMRDFAVD--GEGVAYHLTEDHALVRT-------PPGGQ--------
YP_244224         EV-RCLPIARFDEDIAQAAVH--ADRSAVVMAASGRLIKV-------DADRN--------
NP_790722         AL-RTSPIAQFDEPVQALAVH--GNRRVVALTDSGRLMAA-------DADTP--------
YP_272478         EL-RARLIAQFDEPVQALAVH--NNRQSVALMESGLLIAA-------DADGK--------
AAK74145          SLDEVLAG-DSHRRVTGFAVA--DGRNFVTVDQDNQLQVH--------QDGV--------
AAT96218          ELGTEIEGLE-GRVITAFAMV--SDKQFVALDDEKKLTAH-------RKDGE--------
YP_234280         AMGKEIAGLE-NRVVTAFAMV--SDKRFVALDDQNRLTAH-------SKDHK--------
YP_273527         EMGKEIEGLD-DRVITAFAMV--SNKRFVALDDQNKLTAH-------SKDHK--------
NP_791204         EMGKEIEGLD-DRVIKAFAMV--SNKRFVALDDQNKLTAH-------SKDHK--------
AAX58429          EMGDAIEGLD-DRVIKAFAML--NDKQFAAVDDQGRLTAH-------HKTGE--------
BAG24114          QLGDAIAGLE-DRVIKGLCHVHTTIDSSWPLMTRGRMTAHHKEGYPTEMTRPWPGKHCCL
YP_050208         SAGTALPGIAKDDGVSAMAVL--NRNKFIAVDKQGDLHFHQIKPGTEKPAAS--------
YP_001906490      EPGSALQGLDKADKAQAMAVI--GVNHYLALSEKGDIRSFEIKPGTRQLERP--------
AAS45452          EPGDALQGLNKTDKAQAMAVI--GVNKYLALTEKGDIRSFQIKPGTQQLERP--------
AAC04850          EPGDALQGLNKDDKAQAMAVI--GVNKYLALTEKGDIRSFQIKPGTQQLERP--------
AAG01467          EPGTALHGLDKTDKAQAIAVV--GVNNYLALSEKGDIRSFQIKPGAQQLARP--------
AAF76343          EPGSALQGLEKADKAQAIAVI--GVNHYLALSDKGDIKSYQIRPGTQQLARP--------
                                    .           :     :                       

CAD18432          --PQHLPAPPGQARLEQI-----AVSSDQHQVFALAHSPSQDGGAAPQ------------
ZP_00944047       --SQRLPALPGQAELDQI-----AVSSDKHQVFALARGPLGEEDPQQR------------
YP_244224         --SGDVPA--LEGVV-AI-----AVGLDD-ALYALSQPGDGS------------------
NP_790722         --ARRLPT--LQRPI-AI-----AVGLND-QLLVLHHP----HSQR--------------
YP_272478         --VRRLPL--LQRPI-AL-----AIGLND-QLLVLHH-------PRNQR-----------
AAK74145          --SRPLPLSP-PIDIKTL-----ALDHEG-NLYAHTRGGELFKADHQA------------
AAT96218          --PVSFTHEGLQGDIKTL-----SLDEKH-NLYALTSTGGLFRMSRQD------------
YP_234280         --PIDLDTSAIDGDIKDL-----ALDEKH-NLYTLSSTGKLYCMPREA------------
YP_273527         --PVTLDIPGLEGDIKSL-----ALDEKH-NLHALTSTGGLYCLPREA------------
NP_791204         --PVTLDIPGLEGDIKSL-----SLDEKH-NLHALTSTGGLYCLPKEA------------
AAX58429          --PTELTRKDLSGEVASL-----TLDENH-NLHATTTTGELYFMSKDD------------
BAG24114          PDPGRLWRACCNQQWRSVLHAQRGLAEKYRQIRQLQSQPSTSTAAEDKPSTSAAAADKPS
YP_050208         --PLALPKNGLSGEIQDI-----TLDHQQ-TLFALNKEGHLFQLPKDD------------
YP_001906490      --PQTLGREGISGELKDI-----HVDNEH-NLYALNHDGEIFHQSRAD------------
AAS45452          --PQTLSREGLSGELKNI-----HVDHKQ-NLYALTHEGEVFHQPREA------------
AAC04850          --AQTLSREGISGELKDI-----HVDHKQ-NLYALTHEGEVFHQPREA------------
AAG01467          --ARTLSQEGLNGTLKDI-----HLDKKQ-NLYAVTREGEIFRQAREH------------
AAF76343          --TRTLSREGLSGTLKDI-----HIDHEQ-NLYAVNHDGEIFHQSREQ------------
                       .           :      :  .   :                            

CAD18432          -----------LSLLRY-DHASASWADCQAGLSVLDPETVRLGISRLGTLQLTTGGADGE
ZP_00944047       -----------LSLLRY-DHASATWTDCRVDLSALDPETVRLGISRLGTLQLTTELACGA
YP_244224         -----------AHVHRL-SHDHDRWEAFPVTLPQTSPLPSALRTTRTGQLQLRL-----G
NP_790722         -----------PQLKRL--SAKDDWEPVPIILP-GIVHPSSLRATRTGQIQVQL-----G
YP_272478         -----------PQLKRL--SAKDDWEPVPIILP-GIDHPSNLRATRTGQIQLQL-----G
AAK74145          -----------WQGN---TAIAQSWR--KVELP-DRQPLESLRMGADKHLVGGW-----N
AAT96218          -----------WQATRLSDLMKAKWN--AVPAP-DGRPVKALFSNDDNMLSVQV-EGAAD
YP_234280         -----------WQATRFGGQLAAKWT--PLAAP-DGQPVKALYSNDDNRLSVQV-EDAAG
YP_273527         -----------WQSTKLGDQMRARWT--PVALP-GGQPVKALFANDDNVLSAQI-EDAEG
NP_791204         -----------WQSTKLGDQLRARWT--PVALP-GGQPVKALFTNDDNVLSAQI-EDAEG
AAX58429          -----------WQAPESDPKPDAKWQ--KIDTP-GNRPVDSIRKEGNNTVSVKLKDGAPD
BAG24114          TSTATADKPSSPKASESKTDSEPKWQ--KIPLS-FGSEIASIRTEVDNTLSVSLKNDPNG
YP_050208         -----------WQNAA--NHDKAQWQ--PVKTP-AEGKVNSLGTDAQHHLQVAH----DD
YP_001906490      -----------WHK----GAEGSGWQ--KLALPQSESALQRLDMNQKHQPVATL----AD
AAS45452          -----------WQN----GAGGSNWH--KLALPQSESKLQRLDMNPEHKPVATF----ED
AAC04850          -----------WQN----GAESSSWH--KLALPQSESKLKSLDMSHEHKPIATF----ED
AAG01467          -----------WQQ----GESGRGWQ--KLTMPPGESGIDRIETDAHFHPVAVL----LD
AAF76343          -----------WQN----GKPSSGWQ--KLAMPHNDSDLDRLEMDGDHQPVATL----VD
                                          *       .        :                  

CAD18432          QRTHRVVPPL-----GAQKRYRLLATGTTEPTVSQALTGNRPKRV----------RIPGT
ZP_00944047       QRTHRIVPPL-----GAQKTYRLLATGAAEPTVSQALTGTRPKRV----------RIPGT
YP_244224         AQWHTVLPAM-----TGPDRARLPARVAAHASPDDVAVSGTQSGSNARVNRQQASRLRTP
NP_790722         ENWHTLLPSM-----TSHDNQRLPARVKPEPEGDEAPSANFLAGSNALANQQQASRISTP
YP_272478         DNWHTLLPAM-----TSHDNRPLPARVKPEPEADELPSENFLAGTNARVNQQQASRISTP
AAK74145          KQFHRLDTATASAMEWGPMLSTTPAPSLADKLAGMPV------------------RAPFS
AAT96218          QSLMRLKGGE-----WKTFTQR-----PVEENGLNDTHQRIKRSHKNW-------RIPLT
YP_234280         QGLMQLKEGQ-----WQAFEQR-----PVEKNGLNDVYNRITRAHKTW-------RIPGT
YP_273527         QGLMRLSAGK-----WQAFEQR-----PVEENGLNDVHSRITGSNKTW-------RIPKT
NP_791204         KGLMQLKAGQ-----WQRFEQR-----PVEENGLNDVHSRITGSNKTW-------RIPKT
AAX58429          EGSFVLKDKQ-----FQPMEPR-----REPENGLNNLFGRLDDGSKNV-------KIFGT
BAG24114          NGAYQLKDKK-----WQTIDHR-----PADQNELNTIFNRLDKSMARV-------SIPGV
YP_050208         HELHTQHGSA-----WKTTVPKGEAPLPSEARAAETVFGRLDVATKGM-------KIPLT
YP_001906490      GSQHLLKAGG-----WHAYTPPERGPLMPETRGSQQVFDRLTQGVKGK-------VIPGT
AAS45452          GSQHQLKAGG-----WHAYAAPERGPLAVGTSGSQTVFNRLMQGVKGK-------VIPGT
AAC04850          GSQHQLKAGG-----WHAYAAPERGPLAVGTSGSQTVFNRLMQGVKGK-------VIPGS
AAG01467          GSRYQLRGET-----WHPQNASEPTQLETGLRDSQRVFARLNQDMKGG-------LIPGT
AAF76343          GSRYQLRGKA-----WHAQTSVEPTPLEAGLSNSQQIFVRLNRGVKGR-------LIPGT
                                                                              

CAD18432          GVVATLHRTAGGVT----ERVQSNF-----RTAVGHVERVLAMP---KGAVNRAMEHLRG
ZP_00944047       GVVATLHRSAGGVT----ERVQSNF-----LTAAGHVKRTLASP---KGAVNRVMEHLRG
YP_244224         DHDAAVSTTLLGTTSTDPLSLRSNARVLAQSGRAQAAAL-VKVLTDVAGGTARAVAGWTG
NP_790722         HHDASVVTTLAGTTANNPLTMASSLQAVVDTTRAQVGALARDVVGAAANSTMRAMAHTLG
YP_272478         HHDASAVTTLMGTAANNPLTMTSSVQAVVDTTRAQVGALARDVLGGVTKNTMRAMAHKLG
AAK74145          GGALTVSSNVMGQT-REGMPLKRDF---FQGVKAH-----FHPLQSLSQMGRDIQQHFKG
AAT96218          GLTVKHETNIGGRGGMEKSHRAPA----REFIRANIWKNTLETPRWMKNVGNHIQHRYHG
YP_234280         GLTANLDINAFGRSGMEKSNRPTA----SEAIRANVYKHTLEPPRWMKNVGNNIQHRYHG
YP_273527         GLTLRMDINAFGRSGVEKSKKAST----REFMRANVYKNTAEVPRWMKNVGNNIQHRHHG
NP_791204         GLTLRMDVNTFGRSGVEKSKKAST----SEFIRANIYKNTAETPRWMKNVGDHIQHRYQG
AAX58429          GNTLKISSTLAGRSDTSLSHKSSV----KEFIPAHIVKPDLNIPRPIMNGFYHIQHRIKG
BAG24114          G-TLNYTSNLSGRSGIEQSNKSST----VEFTKAYVFKPDLEI-RPAKNVVNYFDHKING
YP_050208         GVSVKADVQILGKTGEESQQVKSKL---SDLLRAHVVSFSMEVPRPLKTFSDHVQHHISG
YP_001906490      GVTVKLSAQAGGLSGMEGRKVSSKF---ADRVRAYVFNPTMSTPRPIKNAAYATQHGWQG
AAS45452          GLTVKLSAQAGGVTGAEGRKVSSKF---SDRIRAYAFNPTMATPRPIKNAAYATQHSWQG
AAC04850          GLTVKLSAQTGGMTGAEGRKVSSKF---SERIRAYAFNPTMSTPRPIKNAAYATQHGWQG
AAG01467          GLTIQASAQLAGKTGRENRQIKSKF---AERVRAYIFNPTMATPRPLKNIAYNLQHRWQG
AAF76343          GVTVKASAQFMAQTYRENWKIRSKF---ADRVRAHIFNPTMTTPRPLKNAAYNLQHRWQG
                             .                     .                         *

CAD18432          ---------RRDMAEEYDDMKATHLELEPLLHHRHWPLPPTVAAGPAVAPVV------PE
ZP_00944047       ---------RSDMAAEYLDMKAIHLELELLLHSKGWPLPPTTMASCFVAPVV------PE
YP_244224         VGYAPTTQQRRLARFRSEAEQVLSLALE---MFDTLPVLAEARIAGAAGPHQ--PAALSQ
NP_790722         VVLPPTPQEKRLASFHNEAKQAYTSGKI---LFEHLPSLAQVRVASAVGPSDGERFGLSH
YP_272478         VVLPPTTQERRLASFHYEAKQAYTSGKT---LFEQLPTLAQVRVASAVGPSDGEKFGLSH
AAK74145          ---------RRGLEPVYADGKRLHDQLQ---PLAQSKPVP-TDLEARLTSLS-GPGPR-Q
AAT96218          ---------RDGLMELYKKELIVFKQLELIHEAEGSVPAPGKDLKTRIEQLK-NLGPRGE
YP_234280         ---------REGLKELYKKELIAFKQLELVHEAAGAPPTPGNDLKARIARLQ--LGPEGA
YP_273527         ---------RLGLNEVYETESMLFKQLELIHESGGRPPAPGKDLKARIAALESKLGPQGA
NP_791204         ---------RLGLKEVYETESMLFKQLELIHESGGRPPARGQDLKARITALEAKLGPQGA
AAX58429          ---------REGLQEVYQAEAPVFKELTEIKNSSSPAPQPGNTLKERISRLD--LGPEGK
BAG24114          ---------RVGLADVYNAQSPLFHDLKEIRQAPGKAPEAGHDLKTRIAKLD--IGEEGK
YP_050208         ---------REGLKPVYDMQTELLKKLD---ATTSQPQGTAMDLASKLDTLD--LGEKGK
YP_001906490      ---------RQGLKPLYEMQGALIKQLD---AHNVRHNATQPDLHSKLENLD--LGEHGA
AAS45452          ---------REGLKPLYEMQGALIKQLD---AHNVRHNAPQEDLHSKLEKMN--LGEQGA
AAC04850          ---------REGLKPLYEMQGALIKQLD---AHNVRHNAPQPDLQSKLETLD--LGEHGA
AAG01467          ---------RRGLSAVYEMQGALIKQLE---SQNVRNKGAQTDLQSKLDALD--FGEQGA
AAF76343          ---------RKGLSAVYEMQGALIKQLE---SQNVRNSTIQTDLLSKLDALD--LGEQGT
                           .                                                  

CAD18432          ATAQACAALRGDAIDKMLGALAQIG----------VAARVLGPDLTL-DAAAGRRKQRRP
ZP_00944047       ATAQACAALRGDAIDRMLGVLQQIG----------VAAGVLGPDLTLDAAAGKRNKRRRD
YP_244224         SQHERLTTLRKTTLAGLLRDLRKIG----------FREGVLAADFS--MADGGCTQRASS
NP_790722         QQTQRLLTLREGKLEALLRDLRKIG----------FHEGVIMGDMGDSDSAHGLVSTTST
YP_272478         QQTQRLLNLREEKLEALLRDLRKIG----------FHEGVIMGDMGDGESAGDLTSTTST
AAK74145          AVAGQIRDALTTVEKSSQSSARRLG-----------------------DTHGVAFDP-RP
AAT96218          KLVKDLESLRKELEDHSHTALIAIGQSFGTVKNLHQQDGVL-------NQHGELAKSTRR
YP_234280         ELAKELEVFRDELEKHARTALENIGKDYGKLKNLKQNDGVL-------NQHSALAKPSKR
YP_273527         TLVKELETLREELENHSYTALMSIGQSYGKVKNLRQQDGIL-------NQHGELAKPSVR
NP_791204         TLVKELETLRDELENHSYTALMSIGQSYGKAKNLKQQDGIL-------NQHGELAKPSVR
AAX58429          QLVEDLETLRDDLENHSHGVVQQLG----------QKTGVL-------NLHGEFIKPERK
BAG24114          ELTKSLESFREELENHSRKAVMTLG----------EKAGLL-------NLHGEPTEKGKK
YP_050208         PLVNLLKQFQTELESSSAKAALLIG----------RQQGVV-------NDNGVMNPEGKP
YP_001906490      ALVKDIKRFRDDLEQSATRSATVLG----------QHQGVL-------KSSGEVNGDYQP
AAS45452          ELLNDMKRFRDELEQSATRSATVLG----------QHQGVL-------KSSGEINSDFQP
AAC04850          ELLNDMKRFRDELEQSATRSVTVLG----------QHQGVL-------KSNGEINSEFKP
AAG01467          TLLKNIKQFREELENSATQAAILLG----------KHQGVL-------TSNGQINEKFKP
AAF76343          SLLNDMKRFREELEQSATRSAIMLG----------QHQGVL-------NSNGQINNSFKP
                                         :*                                   

CAD18432          AKAKPDPDDLLPKMHSWLDEFVRRAE----AQAKPSPEAGAKAPAPVF--DPARLGD---
ZP_00944047       AA-KPDPKDLLPKMHDWLAEFVFRAE----EQADSSHETGAKASAPVF--DPARLGD---
YP_244224         TA-SYRAAELWRRARSAVMRTTVQNS----DDMLPHLDRCIAALAGGASLHPQALTAMEH
NP_790722         PT--FRLAELWRRQHSRVDKALSSAGLSRSEDIFPDLNLSINALAGGAALNADRMSEREA
YP_272478         PT--FRLAELWRRQHSQVNKALSSVGLSRSEDILPNLNQSIKALAGGAALHADRMGEREA
AAK74145          TL----SRATI------------NPG----STL-HQLYEAFKRASPSA------------
AAT96218          LKLGKKLESLGKKLNF------KSSG----HNLIKELDNALSRIAPSP------------
YP_234280         TQLGKKLAELGSILNF------KSSG----HDFVKELDDALTRIAPSA------------
YP_273527         TQFGKKLAELGTKLNF------KSSG----HDLVKELQDALTQVAPSA------------
NP_791204         MQFGKKLADLGTKLNF------KSSG----HDLVKELQDALTQVAPSA------------
AAX58429          PT----EAQIAKAAHA------KPVK----NDLAADVQGALSKVAPSS------------
BAG24114          AA----SKLESAPPKR------NEPK----NDLMALTQGALDKVSPSS------------
YP_050208         A-------------SV------HGRE----KDLAPVLLAAMESHPSSK------------
YP_001906490      SR----SKGLVQSFNV------NRSG----RDLSQSLQQAVRAAPPSA------------
AAS45452          SR----SKALVQSFNV------NRSG----RDLSQSLQQAVHATPPSA------------
AAC04850          SP----GKALVQSFNV------NRSG----QDLSKSLQQAVHATPPSA------------
AAG01467          PI----SKAAIQSFNV------NRSG----RDLSKGLEQAVRAASPSP------------
AAF76343          SR----SKAAIQSFNV------NRSG----RDLSKALEQAVLAAAPSP------------
                                                              .               

CAD18432          --LHRIVELMHTLSEHGVKLPAPD----LTGQRDTRDRFAILTGAVGRHLLTLDLATRLV
ZP_00944047       --MRRVVELMRRLREHGVKLPAPD----LTGHRDTRDRFAILTGAVGRHLLTLERATRLV
YP_244224         AQLAELREVSHRLKAAGVRLPIRNGRA----TDASSDPHALRSACLLASLMEYNALLDVD
NP_790722         ELLSVLCEVSEKMMRAGVRLPADDGSVDSAHSQAP---YGLRTAGLIAGLVDYDALLSST
YP_272478         ELLSVLCEVSEKIMRAGVRLPADDGSADSASSHAP---HGLRTSGLMAGLVDYDALLTST
AAK74145          --EKPTAVMLANFEGQNLALPAWQ----PGRKRDLDHPSALIEGDLIQDANTLKQLADLA
AAT96218          --ASPTAELLKTLKDNGVKISHQKTDMPLGQRRDAGEEQGLSKARLALDLVTLNELGKLL
YP_234280         --ENPTARTLKLLKDNGVKLSHTKTDIGLGQRRDANEDHGLSKARLALDLVTLNDLGALI
YP_273527         --ENPTKKLLGTLKYQGLKLSHQKADVPLGQRRDASEEHGLSKARLALDLVTLKSLGALL
NP_791204         --ENPTKKLLGTLKHQGLKLSHQKADIPLGQRRDASEDHGLSKARLALDLVTLKSLGALL
AAX58429          --ENPAGVLLKRLNDNGMKLKHLDGDTSPDHRRSQSDKLALSKARLALDVVTLDKVGKLL
BAG24114          --DNPTGALLKSLQGMGLKMKHLDADTPAGKRRHGHDEHALTKARLALDIKTLNEVGQLL
YP_050208         --TSTAGTLIKAFVDSKTPIAQKPNSEAFGQQRDTSDALSLAKTRLVLDTLVLGDLHKLT
YP_001906490      --QSKLETMLDHFVSAGVNMSHQKGEIPLGRQRDPNDKTALTKSRLILDTVTLGELHQLV
AAS45452          --QSKLQSMLGHFVSAGVDMSHQKGEIPLGRQRDPNDKTALTKSRLILDTVTIGELHQLA
AAC04850          --ESKLQSMLGHFVSAGVDMSHQKGEIPLGRQRDPNDKTALTKSRLILDTVTIGELHELA
AAG01467          --QSKLQKLLSHFVTSGLNMSHQKGDIPLGRQRDPNDENALTKSRLILDVVTLGELHEFV
AAF76343          --QSKLRTLLSHFVSAGLNMSYKKGDIPMGRQRDPNDQTSLTKSRLILDTVTLGELHQLA
                              :      :                   .:    :              

CAD18432          TLPQTV--------AVIGSDSAVEVLRQ-SVETDKVLRLARFGFSNWHDAEAFWETAQTF
ZP_00944047       TLPQTV--------AVAGAGSAAEAL-QRSVDTDKVLRLARFGFGNWHDAEAFWETAQAF
YP_244224         DAAAL----------------EAADARQRQSG---LRALAKLGLSSWRELEAFDDVVTTF
NP_790722         DAQAL-------------------EMAERLQQDARLAALCKLGLSSWGQLAAFDDVVTTF
YP_272478         DTQAL-------------------EMAERLQQDARLPGLCKLGLSSWVQLAAFDDVVTTF
AAK74145          QALDGMSGHSP--TALARIETSLNDIMQ-AFKDSPVHTMASQGIASYGQAESLYGNFKLL
AAT96218          DQAELL----TPQNDLSALEQKLATLRDTTYGENPIKVMTDMGFTDNAALETSYDSVKTF
YP_234280         GKVELL----ARSSDLPRLQAELTSLRDVTYGENPVKQVTDMGFTDNAALEGAYDAVKAF
YP_273527         DEVEQL----PPQADIDPLQNKLARLRDVTYGENPVKVVTDMGFTDNKALESGYEAVKTF
NP_791204         DQVEQL----PPQSDIEPLQKKLATLRDVTYGENPVKVVTDMGFTDNKALESGYESVKTF
AAX58429          DKAETRSSEVDNATHVKALKTELNAL-NKQYNDNPVKVVTEMGFSGHKQLEDGYDSIKSF
BAG24114          DKAEKLPDGPDKNAQIKAIKHELTHLRDKTYGENPIKHVSDMGFTEHYQLEKSYDGIKAF
YP_050208         DRAGALSGTSPNEAALASMMKELNALRQGEYGDNPVKKMTDMGFTNHKSLEADYDSVKTF
YP_001906490      DKAALVSGHQPDADQIKQLRQQFDTLREKQYGDNPVKHYTDMGFTHSKALEADYDAVKAF
AAS45452          DKAKLVSDHTPDAEQIKQLRHQFDTLREKRYEGNPVKQYTDMGFTHPKALEANYDAVKSF
AAC04850          DKAKLVSDHKPDADQIKQLRQQFDTLREKRYESNPVKHYTDMGFTHNKALEANYDAVKAF
AAG01467          DKAALISGHNPDPSQIAQLHQQFEALRENQYEANPVKQFTDMGFTHNAALEANYDAVKAF
AAF76343          DKAALVSGHKPYPNQVQQLRQQFDALREKHYGANPVKQFTDMGLTHNTALEANYDAVKAC
                                             :       :      *:                

CAD18432          KKEVMKPGSPFNRKFAESHAVRDASSPAEMALKFAEAMKGLSNRST-LFGIESKGASAGV
ZP_00944047       KKEVMKPRSPFNRKFAESHAVRDAASPAEMAVKFAEAMKGLSNRST-LFGIESKGVSAGV
YP_244224         REEVATPGSARQLQLLKSIGLSPGAAPDEMAARMIDVLQDLFNRST-FFTSRVRSAELRG
NP_790722         REQISLPGSARRTQLLKNLGLPPDAAPDEMAARMSDLLLDLFNRST-FFSTQSRGLELRG
YP_272478         REQISLPGSARRTQLLKNLGLPPDAAPDEMAARMSDLFLDLFNRST-FFSTQSRGLEIRG
AAK74145          SKDLGTPGSALHWHLSGLLGMPSDA---SIKEAMTQQVQQLGSGQA-LAPSRTQGKSLGL
AAT96218          LKAFKKPDHAVSVNMRAATGSKDQI---ELADKFKSMLKQLEHGDDEIGLTRSYGGNLTS
YP_234280         SNALKKSDHAVSVNMRAATGSQNQS---ELADTLKAMLKNLEHGDDEIGVQRSYGLNLTS
YP_273527         LKSFKKADHAVSVNMRAATGSKDQA---ELAGKFKSMLKQLEHGDDEIRLQRSYGLNLTT
NP_791204         LKSFKKADHAVSVNMRAATGSKDQA---ELAGKFKSMLKQLEHGDDEVGLQRSYGVNLTT
AAX58429          LNGFKDPTHATSVNMRAAMGATSQA---DLADKMKSALKHLEHPDDEIAMSRSYGVTATT
BAG24114          LNGFHKPDHATSLNMRVATGSKDQA---ELAEKFKNSLKQLEFPDDEISLSRSYGMTLST
YP_050208         MKAFRKEENAVSVTSKTVMQAANQT---DMIDKMKATVLSLDSNES-IAFNRTYGGGASM
YP_001906490      INAFKKEHHGVNLTARTVLQTSGNA---ELAQKLKDTLLSLDSGES-MSFSRAYGGGVST
AAS45452          INAFKKEHHGVNLTTRTVLESQGSA---EMAKKLKNTLLSLDSGES-MSFSRAYGGGIST
AAC04850          INAFKKEHHGVNLTTRTVLESQGSA---ELAKKLKNTLLSLDSGES-MSFSRSYGGGVST
AAG01467          INAFRKEHHGVNLTTRTVLETQGNA---SLEKKLKDTLLSLNAGES-MSFSRAYSGGLST
AAF76343          INAFSKEHHGVNLTTRTVLETQGNP---ALEKKLKDTLLSLDVGES-LSFSRAYGGGLST
                   : .                         :   :   .  *   .  .      .     

CAD18432          TSAGVVLPKKRVGAFGFAVLGVDRTTMVGVERTADKL-AEGPLVAFFVRQSNKGLTMGGG
ZP_00944047       TTAGTVSPKKRVGAFGFAVLGVDRTTMVGVERTADKL-AEGPLVAFFVRQSNKGLTMGGG
YP_244224         SLGSTQ--WMDLNPVSV-GMGGEAIHALGVERIGDSKDGDAGLVAFFVRHAKATASGTAG
NP_790722         SLGSAD--WKHLNAFSV-GVTGEALQVLGVERIGDGKDGDAGLVAFFVRHAKASVSATSG
YP_272478         SLGGAD--WKHLNAFSV-GITGEALQVLGVERIGDGKDGDAGLVAFFVRHAKASVSATSG
AAK74145          MVTGI---KPMASVEFFLGASKAHTHGVSISR------TDKGARVDISADDMRRLAGSVG
AAT96218          PFVILA--DNATGPWPTAGATGNRNYILNAER------TDGGITLYLISEAAGNVSGGVG
YP_234280         PWVVLA--DKSTGPWPNAGATGNRNYLFSAER------CEGGVTLYLTREAAGNVNGGVG
YP_273527         PFIILA--DNATGLWPTAGTTGNRNYILNAER------CEGGVTLYLISEGAGNVSGGFG
NP_791204         PFIILA--DKATGLWPTAGATGNRNYILNAER------CEGGVTLYLISEGAGNVSGGFG
AAX58429          PFFSLA--NLGAGPWPSASVGVARNYAFNAER------GDKGVTVYMFHEGGVSGSAGVG
BAG24114          PFIGIA--KHVTGPFPSGQYTNTRNYAFAAER------GEKGVEVYLLRERANLLSGTVG
YP_050208         SFVVNGT-PLPFPPVPGGGVSGERNYNLSFSR------GENGINVAFERSGGITGKVSYS
YP_001906490      AFVPSLN-KVPVPIVPGAGVTLDRAYNLSFSR------TSGGLSVSFGRDGGVSGSVSVA
AAS45452          VFVPKLSKKVPVPVVPGAGITLDRAYNLSFSR------TSGGLSVSFGRDGGVSGNISVA
AAC04850          VFVPTLSKKVPVPVIPGAGITLDRAYNLSFSR------TSGGLNVSFGRDGGVSGNIMVA
AAG01467          AFVPTIK-KIPVPIVPGAGITLDRAYNLTFGR------TDGGLDVSFARDGGVTGTLSVS
AAF76343          AFAPTIK-KVPVPIVPGAGITLDRAYNLSFGR------TTGALEVGFSRDGGATGTVSVS
                                             .   *              :            .

CAD18432          MGMDF--KPL-------------------RKVLGFRLQGGAQASASVMHGKGAAMLVAPD
ZP_00944047       MGLDF--KPL-------------------RKVLGFRLQGGAQASASLMHGKGAAMLVAPD
YP_244224         IRIDL--RPGP-----GTGAHVYDADPARTLSATWGGAANLSAGGTYQHGVGAAVILSPS
NP_790722         IGIDF--KPGP-----GTGGRVIDSRPGRSMNSTWGGSTNLGISGAYQHGQGAAVIIAPS
YP_272478         VGIDF--KPGL-----GTGGRVLDSRPGRSMNSTWGGSANLGISGTYQHGQGAAVIIAPS
AAK74145          WGQTLGTRPGP-------------------VGPGFRVAGELTAAVAKTTGASIEFDVKEA
AAT96218          GGKDY--WPAWVDE--NNPARSVDIGNDRRMNPGFRLGGELTATAAGSQRNGVIFNVADE
YP_234280         GGKDY--WPGFFDE--NHPARSVDIGNNRKMTPNFRLGADVTATAAASQRAGVIFNVADD
YP_273527         AGKDY--WPGFFDE--NHPARSVDVGNNRTLTPNFRLGVDVTATVAASQRAGVVFNVPDE
NP_791204         AGKDY--WPGFFDA--NNPARSVDVGNNRTLTPNFRLGVDVTATVAASQRAGVVFNVPDE
AAX58429          GGQRL--VPNF----------GEYNINDQRGFVALRLGGDGTLQGTGMSRSGTAFTVPDE
BAG24114          AGKDV--LPDITSAGEYAKLTTLDLGNEKRGALAFRVGGDITLAGTHTQRTGVAFTVPDE
YP_050208         GGYDV--SEYLTGK--TSAQMTQNINSKHSFAPDVRASFGVSASLQMAQQNALNFTLSEE
YP_001906490      TGHDL--MPYMTDKKTSAGNASDWLSKKHKISPDFRIGGSLSASVQGTLQNSLKFKLTED
AAS45452          NGHDV--MPYMTDKKTSAGNASDWLSKKHKISPDFRIGAGVSATVQGTLKNSLKFKLTED
AAC04850          TGHDV--MPYMTGKKTSAGNASDWLSAKHKISPDLRIGAAVSGTLQGTLQNSLKFKLTED
AAG01467          TGHDL--LPYMTGTQTTAENASDWLSKKHKISPDFRIGATLSSNMQRTLQNSLNFKLTED
AAF76343          TGRDL--MPYMTGKKTIADNASDWLSKKHKISPDLRIGATLSSNLKRTLQNSLSFKLTED
                                                                     .  . :   

CAD18432          NIDEFARRLFDPASHDPGRLLELGLNQGAIGLDMIEQQLNLSANAGGLGGYADKIPGFGP
ZP_00944047       DIDEFARRLFDPANRDPGRLLELGLNQGAIGLDMREQQLNLSANAGGLGGYADRIPGFGP
YP_244224         TIPEFARLLFDRHDDDTTKLLRAGVNEGAIGLD----LFETNANGS--LNVNLTLQPLAV
NP_790722         TISDFVRLLFDVNHPDTTQILRTGVNGGSIGLD----LFETNVNAS--VGANVSVSPFSL
YP_272478         TISDFVRLLFDVNHPDSTQILRTGVNGGSIGLD----LFETNLNGS--VGANVSVSPFSL
AAK74145          DFGKMMSILTG-EQGTVYDLLALGDAHAAGMSS----KLSGDVSLD--ALAQLRL-MYSP
AAT96218          NIDAFVDDLFE-GKLNPLQVMKKAVDHETYQAR----RFNFDITAG--GTAEFRL-GFDI
YP_234280         EIDGFVDDLFE-GKLNPLQLLNKVKDHETYEAR----RFNFDITTG--FSADMRV-GFGL
YP_273527         DIDAFIDDLFE-GKLNPLQVLKKAVDHETYQAR----RFNFDLTAG--GTADLRA-GINL
NP_791204         DIDAFVDDLFE-GQLNPLQVLKKAVDHESYEAR----RFNFDLTAG--GTADIRA-GINL
AAX58429          KIDQFVDDLFG-GKVTALDVLKNGTAHEAHSMK----RFNADATGG--VGVELRV-ELGL
BAG24114          KIDQFVDNLFT-GKLTALDVLKEGANHKAHEMK----RVNVDLTAG--ANTEFRV-QLGI
YP_050208         ELPGFIDGLSS-GTINPLALLDKGEQHSVKAGK----TVSFNLDSN--AALELRG-GINL
YP_001906490      QLPDFIHGLTH-GTLTPAELLQKGVEHQMKQGS----KLVFSVDTS--AAFDLRA-GINL
AAS45452          ELPDFIHGLTH-GTLTPAELLQKGIEHQMKQGS----NLTFSVDTS--ATLDLRA-GIDL
AAC04850          ELPGFIHGLTH-GTLTPAELLQKGIEHQMKQGS----KLTFSVDTS--ANLDLRA-GINL
AAG01467          ELPSFLNGMIQ-GTLTPVDLMKKGIEHQMKQGS----KLVFNIDVS--AASDLRA-GINI
AAF76343          ELPSFLKGLIQ-GTLNPVELMQKGIEHQMRQGS----QLVFNVDVS--AALDLYA-GINI
                   :  :   :          ::                 .  .   .              

CAD18432          AHRHG---------------DGSSTSAFQQTGLQRGFVGANVNWGVRDFFLKLQHAWEPI
ZP_00944047       VHKHA---------------DGSTTSAFQQTGLQRGMVGVNLNWGVRDFFLKLQHAWEPI
YP_244224         RHSYGPRQPVAPNAAPDAAGTDNPRSAVSASLPFSMTAQAGVQWSQME--LHLDHAWQEI
NP_790722         SQKYGPQKPTADAA---VSGPDNRRSTASGSLSVGGTAQAGAHWGQME--LHLDHAWADI
YP_272478         SQKYGPQKPSADAA---ASGADNRRSTASGALSVGATAQAGAHWGQME--LHLDHAWAEI
AAK74145          EE-------------------NIAELDSVIRAGIGWVGNLNLAHADKS------QSTTHT
AAT96218          SE------------------QDSDPLSAVARLGVLANVTVNLMSYTDY------SLTQKN
YP_234280         SE------------------ADSAPLSAVARLGVAANVTVNLLSYTDY------SLTQKN
YP_273527         TEDRDP-----------DADPNSDSFSAVVRGGFAANITVNLMTYTDN------SLTQKN
NP_791204         TEDRDP-----------NADPNSDSFSAVVRGGFAANITVNLMTYTDY------SLTQKN
AAX58429          SD------------------PNEKEWTAGARAGIGANINLNLATFTKY------SATQEN
BAG24114          SD------------------HDSKPLTASARFGVGFTANVNLANFTWQ------KLSQEN
YP_050208         TE------------------KGAAPTSATLRGSVGLTASANILSGASS------SSIAQG
YP_001906490      TE------------------DGSKPNSVTARASVGVSASANLVSGSRE------RSRAAG
AAS45452          TE------------------DGSKPNGVTARVSAGVSASANLVAGSRE------RSFTSG
AAC04850          NE------------------DGSKPNGVTARVSAGLSASANLAAGSRE------RSTTSG
AAG01467          TA------------------DGSKPDTATFRASTGLSASANLVSARSE------RSTTVG
AAF76343          TD------------------CVHESDTLTFRASTGLRASANLVTASRA------RSKQRG
                                                          .                   

CAD18432          SGYEYQGGRGWSANAFASLVQQGGLLPHVSDAFTL-------------------------
ZP_00944047       SGYEYQGGRGWAANAFASLVEQGGLLPHVSDAFTL-------------------------
YP_244224         IGLEFQGRVGLTAEVSSGINLSGALTSVLGRNFAR-----------------LVNAVTGA
NP_790722         IGLEFQGRTDFNLEFNSGLNLGGALSSALGDNPQK-----------------LINASTGN
YP_272478         IGLEFQGRTDFNLEFNSNLNLGGALSSALGDRPQK-----------------LINASTGN
AAK74145          ATGASQ-ATSTSAQLLRQGGVGANFAPVNVLALGS------------------LESGG--
AAT96218          EKTELREGGKNRPRWLNSLMMGLQGRTQLSGTHTN-------------PTSTPASAPG--
YP_234280         DKTELRDGGKNRPRFFNSLIFGGQARGQISGTHSN-------------STATPTSAAG--
YP_273527         DKTKLREGGKNRPRFLNNATLGGQLRGQIGGTRTA-------------PTGTPASAPG--
NP_791204         DKTELKEGGKNRPRFLNNVTAGGQLRAQIGGSHTA-------------PTGTPASAPG--
AAX58429          DKGLLDEKSNNRVRFANTAGATAYARAQINLGHTDQAAAAQPATTTQPSAAAPTPAAV--
BAG24114          DTSRMDEKSHNRPRLLNNFNAGFFARAQVVGGHTN-------------------PTPS--
YP_050208         EQSSTYTESDNRLRFMNQAAMGANATISAGAARNT-------------------------
YP_001906490      EFSSTESASDNRPTFFNQAGLGANATLAAGVAHSS-------------------THDG--
AAS45452          EFGSTTAASNNRPTFLNGGNVGANLTAALCVAHSS-------------------THEG--
AAC04850          QFGSTTSASNNRPTFLNGVGAGANLTAALGVAHSS-------------------THEG--
AAG01467          QLGNTVSASDNRPTFFNSANIGANLTLSAGVAHDF-------------IRGASVSQDGTT
AAF76343          ELSNTVSASDNRPTFLNSAALGANITLNAGVANDF-------------IREASINDDGTQ
                                                                              

CAD18432          -------VLRSLNITLLGASVELSGV--------ESFKRTLDWKTAARVTPQEWSQLAAL
ZP_00944047       -------VLRSLNITLLGASVELSGV--------ESFKRTLDWKTADRVTPQQWSQLAAL
YP_244224         GNLQLAGVRVASSDVQLPTDAPLDDTRTGPLLGTASYKRTLDTQAAQPISPQAWDAMRKR
NP_790722         GNLQLAGIRVASSDVQLPTDAVVDDKRRGPFLSTASYKRTFDTEVAKPVTAGEWSQMRQR
YP_272478         GNLQLAGIRVASSDVQLPTDSVVDDKRRGPFLSTASYKRTFDTQVAKPITADEWSQMRQR
AAK74145          ------PSVAGFALPELSVMVKFDRG--------ESQAFSFSFKHPEPVTQSQIDDLKRS
AAT96218          ---PTPATQSAANNVGINATVSVEDR--------TVKRVKFRYNVATPMTAKSLDKLSAS
YP_234280         ---PTPATQSAANNLGVAANVTIDDK--------TVKRVKFRFNVATPMTTESLDKLSKS
YP_273527         ---PTLASQSAANNLGVAVNFSVENR--------TVKRVKFRYNVAKPITTEGLGKLSKS
NP_791204         ---PTPASQTAANNLGGALNFSVENR--------TVKRIKFRYNVAKPITTEGLSKLSKG
AAX58429          ---AQPGAQASAFGPNATITASIDSR--------TTKRTKFQTKEGVAMTAPELTKLNKQ
BAG24114          ---SAPGSQAITSTNGITGTASIDDK--------TTKRIKFQFKEAAPLTTANVTKLATS
YP_050208         ----PEGTVPFFTSASVGVNVAADSR--------TNQSISLGMKKAEPLEKKDIDALTKT
YP_001906490      ---KPVGTFPAFTSANVSMALAMDNR--------TSQSISLEMKHPEPVTSDEIGELAST
AAS45452          ---KPVGTFPAFTSTNVSAALALDNR--------TSQSISLEMKRAEPVTSNDISELTST
AAC04850          ---KPVGIFPAFTSTNVSAALALDNR--------TSQSISLELKRAEPVTSNDISELTST
AAG01467          KPEKKPGTFPAFMSVNVSAALALDNR--------TTQSISVEMKHADPVSQNDIDELIST
AAF76343          KPEKKVGTFPAFVSPNVTVSLAMDNR--------TTQSISVEMKQAEPVTLNDIGELVST
                                         .               ..  :    :       :   

CAD18432          AREVFPS----------------------QAIGHFDGPHLKA-----IIATTLQAAKSTW
ZP_00944047       AREVFPS----------------------QAIGQFSGPHWKA-----LVAATLEDAKSTW
YP_244224         LEEIIPESMAELDGMRYPATPGERRDVLLKAIERIQGAQARAIEAGALLEGPALAQQRAC
NP_790722         LAKAFPDNIAELGALDYPTRPGERIATIKQVIDRIQGAKARSVEAVGAMDGKALHRQRFD
YP_272478         LASAFPDNIGELGALAYSTSPSERIATINQMIDRIQSSKARNVEAGGALDGNALRRQRLD
AAK74145          V-SAYSSTFKH----------------------DLAGIDQSG----TTVDQQLATVQRFL
AAT96218          LGKTFPDNATK---------------ASLAELAKLTEAASGE-APDAAVKARLDGLKALF
YP_234280         LGAAFKDKATT---------------ARLAELQNPLNALYVDMNPEQAIQARLDGLKALF
YP_273527         LGEAFKDSTTK---------------AKLAELADPLNARYAGKKPDEVIQAHLDGLEELF
NP_791204         LGEAFLDNTTK---------------AKLAELADPLNARYTGKKPDEVIQAQLDGLEELF
AAX58429          LQSAFKDKPTQ---------------DKLKGLADAKNPDHADKTPKEKIQAHLDGLNTLF
BAG24114          LGDAFKDKASK---------------AELTRLADHKQPEYKDASAKEKIQIHLKGLNDFF
YP_050208         LNSAFNDPASQ---------------LLIDGVKKM--AEPDD---------QLAILNEHF
YP_001906490      LGKHFKDTTTT---------------QMLAAFKELEDVKPDE---------KLSILKTHF
AAS45452          LGKHFKDTSTT---------------KMLAALKELDDAKPAE---------QLHILQQHF
AAC04850          LGKHFKDSATT---------------KMLAALKELDDAKPAE---------QLHILQQHF
AAG01467          LGKHFKDSMST---------------TLLSSLKNQENPDPAE---------QLKSLDRHF
AAF76343          LAKHFKDSAST---------------KFLSDLNKQQNPDPAK---------QLSDLLRHF
                        .                                                     

CAD18432          AAR----TEH---------ERASFV-DRAEQLLLQDQLASGGRAMLLPGAKIEFNIPNFR
ZP_00944047       AAR----TEH---------DRAAFV-DRAEQLLLQDRLAESGRAMLLPGAKIEFNIPNFR
YP_244224         AEQATLAEASSLWKGGSPSERAAMV-DLLHQLRQEDAAAIQQRARIIPGARVEINM----
NP_790722         AAREMSNAGNSVWRASSEIERASIV-EMLHQLRQQEQSAVQNHARAIPGARVEFNL----
YP_272478         AAREMSNAGNSVWQASSEIDRASVV-EMLHQLRQQEQSAVQHHARAIPGARVEFNL----
AAK74145          AAHPPMATKP---------DAYHAISQSLDKLMTQQDLVKN-GLRQLASVE--------S
AAT96218          ADK--TSQND---------QQYKAL-RDLKRAVVQHESSLK-KHSVLDNARFETSKTNLS
YP_234280         AER--PSQND---------TQYKAL-RDLKRAGVQHEASIN-NHSVLDNARFETSKTSLS
YP_273527         ADT--QWQND---------KQYKAL-RGLKRGAVEHRASVN-KHSVMDNARFETSKTNLS
NP_791204         ADIPPPKDND---------KQYKAL-RDLKRAAVEHRASAN-KHSVMDNARFETSKTNLS
AAX58429          EGR--SANNS---------AQKAAL-LSLSRATTKHDAAVD-KHSVLDNARHESNYTNLS
BAG24114          ASK--TPEND---------DQYAAL-RSLKRSTAQQEASVN-KHSVLDNGRFESNYTNLA
YP_050208         ADK--TAKTD---------DQHQGL-MSLQKLNVRQDVAQR-DGATLDSVKHTTSYTNLS
YP_001906490      SER--PIVGD---------DRYEAV-RGLQKLVSRQQAADA-NSMELGSASHSTTYKNLS
AAS45452          SAK--DVVGD---------ERYEAV-HSLQKLALRQQAADS-NSMELGSASHSTSYKNLS
AAC04850          SAK--DVVGD---------ERYEAV-RNLKKLVIRQQAADS-HSMELGSASHSTTYNNLS
AAG01467          SYN--NVVGD---------DRYEAV-RSLKQLVQRQRAAES-NMMELGSAKHTTQYSNLS
AAF76343          SGS--NVMGD---------DRYEAV-RRLKQLGQRQQAYES-NMMKLGTARHITQYSNLS
                                          :     .               :             

CAD18432          SLVDTRKNSKAHRSLGALMEAAERAREAV-----PGLADAMRAMSERDGVNDVRFVFQMD
ZP_00944047       ALVDPRKNSKAHRSLGPLMEASERARQAV-----PGLANAMQAMSELDNVNDVRFVFQMD
YP_244224         -FGRESLDAVVSHAIGHYALGEKMRDVAELRRKIPGLGEVLQRFKDVPNVNQVRFVFEMR
NP_790722         -FGRESLETVVFHAIGHLGLGSKLNDLAELRRKVPGLDQVMLSFQSLPKVNQVRYVFEMR
YP_272478         -FGRESLETVVFHAIGHIGLGSKLNDMAELRRKTPGLDQVMRCFQSLPNINQVRYVFEMR
AAK74145          SVTRVGLRDDGRHAWLDDVAPANKAAIEQWLKDDPQLAQVLNQLQHGEG-TSVKLGMELK
AAT96218          GLDSESMLTKIMSSVRTASAPGNAARVAEFMRKDPKLRAMLKEMQASDG-TLARVRLEPK
YP_234280         GLSKESILTRIMGSLRDASAPGNAARVAEYMRQDPTLSAMVKQLENSQG-TLARIRLEPK
YP_273527         GLSSESILTKIMGSVREASAPGNAARVAEFMRQDPKLRAMLKDMEGSIG-TLARVRLEPK
NP_791204         GLSSESILTKIMSSVRDASAPGNATRVAEFMRQDPKLRAMLKEMEGSIG-TLARVRLEPK
AAX58429          RLDEQSVASKIMSMLGSLHSPSNAENIAKLIAEEPNLKSLIGQMKASPG-TMARVRLEPK
BAG24114          RLDSQTYFQDHECDLRQS-SDQQRGDIAKLIDQDPALKSILKEFQSQPG-TLARVRLEPK
YP_050208         KLTENGLFQVIGNHLFSSLPPSNADRINQLIADNPALKDIVSRLQDSDS-ASVTVGLELK
YP_001906490      RVSHDGIFELLHQHINTALPPSSAARLSALMDSDPTLKGLVKQLQNTPF-SSASVAMELK
AAS45452          KINNDGIVELLHKHFDAALPPSSAKRLSDMMNNDPALKGLIKQLQSTPF-TSASVEMELK
AAC04850          RINNDGIVELLHKHFDAALPASSAKRLGEMMNNDPALKDIIKQLQSTPF-SSASVSMELK
AAG01467          RLDENGIFDILHHHFNAALPPTSATRISNMMANNPLLKALIQKLQSSPF-TSASVSMELK
AAF76343          RLDENGIVDLLRHHFTAALPSTSATSLSKMMDRDPLLKSLIKQLQTKPF-SNASVSMELK
                   .                    .           * *   :  :.       .   ::  

CAD18432          PSYINAVNRLMLEGK-----------------LSWAEFNTMARTVPAPYRLTEICAKDSD
ZP_00944047       PSYINAVNRLMLEGK-----------------LSWAEFNVMARTVPAPYRLTEICAKDSD
YP_244224         PQAIVAINDALEVKQHAQAAAALGLREPAGA-MAWRDALVAAQRSPDLYRLAAIAVHNTD
NP_790722         PQARFAINDALLAREQQASARALGLQGPSGSELNWRGVLDKIKTTPDLYRLAAIAVHNTD
YP_272478         PQARFAINDALLAREQQASARALGLPGSSASELNWRGVLDKIKNTPDLYRLAAIAVHNTD
AAK74145          PQVLRTIERRHLAGD-----------------NTEPLIRQALSDRRNL-RVKSMSLSYTA
AAT96218          DSLIDRIDEGSLNGD-----------------MTQKELSGLLEDRNQM-RIKRLVVFHTA
YP_234280         DSLIDEIDEGSRRGT-----------------LTQTELSGLLENRNNM-RIKRLVVFHTP
YP_273527         DSLVDKIDEGSLDGT-----------------MTQSDLSALLRDRNQM-RIKRLVVFHTA
NP_791204         DSLVDKIDEGSLNGT-----------------MTQSDLSSMLEDRNEM-RIKRLVVFHTA
AAX58429          DEMMQKVDQGTRDGS-----------------ITQKDIIGMLNDRDNL-RIKAITVFKLA
BAG24114          DHVFDRVDAGSRDGT-----------------LTQKEMFELLSNRDNM-RVVAISIFKSA
YP_050208         DDVREKIEKGIQNKT-----------------HGKDDVIALFKDGNNL-RLASIDVSQTV
YP_001906490      DDLRDQTEKAILDGK-----------------VGREEVGILFQDRNNL-RIKSVSVSQAI
AAS45452          DGLREQTEKAILDGK-----------------VGREEVGILFQDRNNL-RIKSVSVSQAV
AAC04850          DGLREQTEKAILDGK-----------------VGREEVGVLFQDRNNL-RVKSVSVSQSV
AAG01467          DGLRDQTEKAILDGK-----------------VGREELALLFQDRNNL-RIRSINVSQSV
AAF76343          DDLRDKTEKAILEGK-----------------IGRDELGVLFQDRNNL-RISSISVSQNV
                         :                                         *:  :      

CAD18432          SNRSAFTLNPLPLLAFNDSAEVSRSLFAAEVHLRYGLNGRLLGADLLPGAQRAVAGQKVL
ZP_00944047       SNRSAFTLNPLPMLAFNDSAEVSRSLFAAEVHLRYGLNGQLMEADLLPGAQRAVAGQKVL
YP_244224         ENPVTSRVG-LPLLNVAATAVSSHQLFEAEIQFRYGLYDRIEGAEVLEAGVRAL--RQSL
NP_790722         ENPVTSRIG-LPLLNVSATGATSHQLFEAEIQFRYGLYDGLQGVELLEAGNRAL--QSPL
YP_272478         ENPVTSRIG-LPLLNVSATGATSHQLFEAEIQFRYGLYDGLQGIEVLEAGSRAL--QSPL
AAK74145          TQSHGMSIPAGANLSFSSSAGLSYTQKRVNADLEYGVDP-----------------DKPL
AAT96218          TQAENFTLP-TPLASYNSGTSLNVTKVLGRVNFIYGEDQ-----------------DTPI
YP_234280         RQTENFTSP-TPLISYNSGASLSVNKPLGRINFIYGEDQ-----------------DKPI
YP_273527         TQAENFTSP-TPLVSYNSGANMSVTKTLGRINFIYGADQ-----------------DKPI
NP_791204         TQAENFTSP-TPLVSYNSGANVSVTKTLGRINFVYGADQ-----------------DKPI
AAX58429          GQSDGFTTP-TPLLSASSSAAVNVNKTLAKINFNYGEDQ-----------------NRPS
BAG24114          AQTEGFTTP-TPLVSANSSASMAVNKTLAKVNFTYGEDQ-----------------DKPK
YP_050208         KKSEGFNTP-AVIINASSSAGVSMNKLLGSVSFSYGQDQ-----------------TVPQ
YP_001906490      SKSEGFNTP-TLLLGATNSAGMSMERNIGTINFKYGQDQ-----------------NTPR
AAS45452          SKSEGFNTP-TLLLGASNSAAMSMERNIGSINFKYGQDQ-----------------NIPR
AAC04850          SKSEGFNTP-ALLLGTSNSAAMSMERNIGTINFKYGQDQ-----------------NTPR
AAG01467          SKSEGFNMP-TLLLGASNSAGLSMGRNIGTINFKYGQDQ-----------------DTPR
AAF76343          TKSEGFNMP-ALILSASNSAGLSMGRIIGTINFIYGQDQ-----------------ETPR
                   :                              : **                        

CAD18432          QP--------------------------------------------------------FV
ZP_00944047       QP--------------------------------------------------------FV
YP_244224         DPLQVVGVQALGQRQRANIPSSVPVSPRGERPRLKEARDLEFERHLQMGVVPVGPHLRAL
NP_790722         RALQQSGIQALGQRTQAGEVAYGPPSPRKESP-LRTAVD--------AAALTTSDIARQL
YP_272478         RVLQQSGIQALGQRTQAGDVPYGPPSPRKEAT-MRTAGE--------AAALTTNDVWRQL
AAK74145          RM--------------------------------------------------------NL
AAT96218          GY--------------------------------------------------------TF
YP_234280         GY--------------------------------------------------------TF
YP_273527         GY--------------------------------------------------------TF
NP_791204         GY--------------------------------------------------------TF
AAX58429          SF--------------------------------------------------------SV
BAG24114          AY--------------------------------------------------------FV
YP_050208         SY--------------------------------------------------------KL
YP_001906490      RF--------------------------------------------------------TL
AAS45452          RF--------------------------------------------------------AL
AAC04850          RF--------------------------------------------------------TL
AAG01467          RF--------------------------------------------------------TL
AAF76343          RF--------------------------------------------------------TL
                                                                             .

CAD18432          DAGVQPVPAA--------------------------------------------------
ZP_00944047       DAGVQPVPAA--------------------------------------------------
YP_244224         TRDL-TRFEEQTQRTVAQYLAHDALADAVSGAQANVG---ERINQLLARLA--PADDGVT
NP_790722         EVKV-QRMNT----------AHEREANAISSFQQAYGIASAHLDRLLLRIPELPLPE-ID
YP_272478         DGKI-QRMNS----------AHEREANAIGSFQHAYGTASAHVDRLLLRIPELPAPE-ID
AAK74145          NDTLDSLPRH--------------------------------------------------
AAT96218          DGEL-SRPSQ--------------------------------------------------
YP_234280         DGEL-SRPSA--------------------------------------------------
YP_273527         DGEL-SRPSA--------------------------------------------------
NP_791204         DGEL-SRPSA--------------------------------------------------
AAX58429          DGEM-SRPTK--------------------------------------------------
BAG24114          NGEI-SRASD--------------------------------------------------
YP_050208         SGEI-AKANP--------------------------------------------------
YP_001906490      EGEI-AKANP--------------------------------------------------
AAS45452          EGGI-AKANP--------------------------------------------------
AAC04850          EGGI-AQANP--------------------------------------------------
AAG01467          EGEI-AKANP--------------------------------------------------
AAF76343          AGEI-AKANA--------------------------------------------------
                     :                                                        

CAD18432          --GGAAPAQAPDLPRLQRSQSLPSERPA--------------------------------
ZP_00944047       --GGPTPAQAPDLPRLRRSQSLPSARPP--------------------------------
YP_244224         EAAITGSGLHRRLASLQACRDAVHQATDALDKAYDDFRTHMDASRAENRDIAAVQHAFEF
NP_790722         DRDVDGGRVRGTFASLQRHHQALDDAISAMHQASEKVYT-IPGKQATQEQDPALAQLLSV
YP_272478         DRNADGESVRGAFASLKRNHQALDEDVKAMRQASEMVYS-IPGERTRQTETSALAHVLSV
AAK74145          -------DLTIDLADQRV---------R--------------------------------
AAT96218          -------SLNEAADLLKK---------Q--------------------------------
YP_234280         -------SLKEAAGELKL---------S--------------------------------
YP_273527         -------SLKEAASKLKQ---------E--------------------------------
NP_791204         -------SLKEAAGDLKK---------E--------------------------------
AAX58429          -------EGIATAQALKK---------D--------------------------------
BAG24114          -------TQKTVMQDLQK---------S--------------------------------
YP_050208         -------ATANALQQLQQ---------E--------------------------------
YP_001906490      -------DVASALSELKK---------E--------------------------------
AAS45452          -------QVASALSDLKK---------E--------------------------------
AAC04850          -------QVASALTDLKK---------E--------------------------------
AAG01467          -------DVASALSELKK---------E--------------------------------
AAF76343          -------EVASALSELKK---------E--------------------------------
                                  .                                           

CAD18432          -----------------------------GPALKARSLERSKSLE---------------
ZP_00944047       -----------------------------GVVFKARSLENDKPLE---------------
YP_244224         LQRAAECDHTLVSAVDVLLRRTAEIYEVQDRELRDMDDRLDDLLPRLDGLGQASELERRA
NP_790722         EKRR----RSLGHALETLAGRGVEAGTATGLELNRVSSQVNDLVARRDAL--LRQRESGV
YP_272478         EKSR----RSLGHAMEILAGKGVEAGTATGLELNRVSSQVNALVVRRDEL--LTQLERGA
AAK74145          -----------------------------TQKPAAI------------------------
AAT96218          -----------------------------GFEFKT-------------------------
YP_234280         -----------------------------GFEVKS-------------------------
YP_273527         -----------------------------GFELKS-------------------------
NP_791204         -----------------------------GFELKS-------------------------
AAX58429          -----------------------------GMEFRA-------------------------
BAG24114          -----------------------------GLELKS-------------------------
YP_050208         -----------------------------GLQLNG-------------------------
YP_001906490      -----------------------------GLEMKS-------------------------
AAS45452          -----------------------------GLEMKS-------------------------
AAC04850          -----------------------------GLEMKS-------------------------
AAG01467          -----------------------------GFEMKS-------------------------
AAF76343          -----------------------------GFEMKS-------------------------
                                                                              

CAD18432          ------------------------------------------------------------
ZP_00944047       ------------------------------------------------------------
YP_244224         FEDAEQRLVEVRNEALQVLDRHAGGTDAAK-AIDAEGKAEAIKTLEDAMKDALQQMAATR
NP_790722         QE---------------------GGLDSEELEMELQLTTSVLQRLRADLLGERQAMEATA
YP_272478         QE---------------------GGSNSEEMAMELQQTTSLLQRLRADLLGERQAMDATA
AAK74145          ------------------------------------------------------------
AAT96218          ------------------------------------------------------------
YP_234280         ------------------------------------------------------------
YP_273527         ------------------------------------------------------------
NP_791204         ------------------------------------------------------------
AAX58429          ------------------------------------------------------------
BAG24114          ------------------------------------------------------------
YP_050208         ------------------------------------------------------------
YP_001906490      ------------------------------------------------------------
AAS45452          ------------------------------------------------------------
AAC04850          ------------------------------------------------------------
AAG01467          ------------------------------------------------------------
AAF76343          ------------------------------------------------------------
                                                                              

CAD18432          ------------------------------------------------------------
ZP_00944047       ------------------------------------------------------------
YP_244224         DRIAELVSLKDSLCARLADDVGALRDIDEHTLAARSVVMQARDLGAGAHAAIVAMLKELS
NP_790722         KRLDQ---------------------------ASRAALEGERSFSDAV------------
YP_272478         KRLDQ---------------------------ANRVALEGERSFSDAV------------
AAK74145          ------------------------------------------------------------
AAT96218          ------------------------------------------------------------
YP_234280         ------------------------------------------------------------
YP_273527         ------------------------------------------------------------
NP_791204         ------------------------------------------------------------
AAX58429          ------------------------------------------------------------
BAG24114          ------------------------------------------------------------
YP_050208         ------------------------------------------------------------
YP_001906490      ------------------------------------------------------------
AAS45452          ------------------------------------------------------------
AAC04850          ------------------------------------------------------------
AAG01467          ------------------------------------------------------------
AAF76343          ------------------------------------------------------------
                                                                              

CAD18432          -------------------
ZP_00944047       -------------------
YP_244224         DDDAPGQDVAGSQITSGQE
NP_790722         ------RDRAWGELDNV--
YP_272478         ------RDMTWGELDKMPQ
AAK74145          -------------------
AAT96218          -------------------
YP_234280         -------------------
YP_273527         -------------------
NP_791204         -------------------
AAX58429          -------------------
BAG24114          -------------------
YP_050208         -------------------
YP_001906490      -------------------
AAS45452          -------------------
AAC04850          -------------------
AAG01467          -------------------
AAF76343          -------------------
                                     
